# Supplementary material for: Active transcription and Orc1 drive chromatin association of the AAA+ ATPase Pch2 during meiotic G2/prophase
Source: PLoS Genet. 2020 Jun 22;16(6):e1008905. doi: 10.1371/journal.pgen.1008905 (PMC7332104; doi:10.1371/journal.pgen.1008905)
Supplement: S1 Table — (XLSX) [file pgen.1008905.s013.xlsx]

## Sheet: Sheet1
A. 3X-FLAG-Pch2 and 3XFLAG-Pch2-E399Q
Gene	Systematic name	Chromosome	Shor et al, 2009	start	end	normlized read counts (ChIP/Input)
						3X-FLAG-Pch2-wt-ChIP	3X-FLAG-Pch2-E399Q-ChIP
GDH3	YAL062W	chrI		31567	32940	9.625	11.44
BDH1	YAL060W	chrI	√	35155	36303	9.313	34.91
PEX22	YAL055W	chrI		42177	42719	12.095	14.75
CDC19	YAL038W	chrI	√	71786	73288	8.771	11.23
FUN19	YAL034C	chrI		80710	81951	8.201	10.07
EFB1	YAL003W	chrI	√	142174	143160	8.667	1.95
YAT1	YAR035W	chrI	√	190193	192256	10.437	14.52
ECM21	YBL101C	chrII		24946	28299	16.951	46.94
NUP170	YBL079W	chrII		75259	79767	8.338	10.61
SEF1	YBL066C	chrII		96669	100115	8.598	11.01
ECM13	YBL043W	chrII		136688	137461	0.142	32.19
SHE1	YBL031W	chrII		161699	162715	10.323	14.13
ACH1	YBL015W	chrII	√	194122	195702	11.116	13.46
UTP20	YBL004W	chrII		227636	235117	9.137	11.29
HTB2	YBL002W	chrII		236492	236887	9.162	11.51
ECM15	YBL001C	chrII		237153	237467	8.085	10.3
HHT1	YBR010W	chrII		256331	256741	9.815	12.06
QDR3	YBR043C	chrII		321876	323945	9.744	12.11
TCM62	YBR044C	chrII		324341	326059	8.025	10.34
YBR085C-A	YBR085C-A	chrII		418907	419164	9.016	19.34
TEF2	YBR118W	chrII	√	477671	479047	7.729	9.93
FTH1	YBR207W	chrII		635146	636543	10.89	13.15
ROT2	YBR229C	chrII		676357	679221	11.531	13.45
RIB5	YBR256C	chrII		727386	728102	8.224	10.15
YBR284W	YBR284W	chrII		771239	773632	0.91	10.71
APE3	YBR286W	chrII		774700	776313	0.498	9.73
PCA1	YBR295W	chrII		792849	796499	10.135	13.06
PCH2	YBR186W	chrII		600553	602360	29.539	31.62
SSA3	YBL075C	chrII		84499	86448	11.791	13.91
LYS2	YBR115C	chrII		469748	473926	8.892	10.96
HTA2	YBL003C	chrII		235394	235792	0.15	11.66
HHF1	YBR009C	chrII		255373	255684	9.938	12.72
PET9	YBL030C	chrII		163041	163997	9.014	11
HIS4	YCL030C	chrIII	√	65934	68333	10.482	12.46
AGP1	YCL025C	chrIII		76018	77919	12.239	14.45
LEU2	YCL018W	chrIII	√	91324	92418	10.127	12.38
GDH2	YDL215C	chrIV		7.60554	8.42627	7.565	9.41
YCP4	YCR004C	chrIII		119575	120318	11.988	14.37
PGK1	YCR012W	chrIII	√	137746	138996	0.124	11.81
YCR024C-B	YCR024C-B	chrIII		162599	162865	8.574	20.74
YDL199C	YDL199C	chrIV		101290	103353	8.938	21.21
LYS20	YDL182W	chrIV		133437	134723	9.487	11.44
PAR32	YDL173W	chrIV		148191	149078	11.807	30.38
COX9	YDL067C	chrIV		334217	334396	7.995	19.97
IDP1	YDL066W	chrIV		334835	336121	8.937	20.91
MRH1	YDR033W	chrIV	√	508147	509109	9.338	13.64
ARO3	YDR035W	chrIV		521816	522928	7.855	19.85
TPS2	YDR074W	chrIV		593893	596583	9.803	11.82
SED1	YDR077W	chrIV	√	600793	601809	10.452	12.89
YDR089W	YDR089W	chrIV		622112	624721	8.934	11.26
BMH2	YDR099W	chrIV		653607	654428	9.469	11.57
HOM2	YDR158W	chrIV		770357	771454	8.541	10.65
HSP42	YDR171W	chrIV		806621	807748	8.338	10.47
SDH4	YDR178W	chrIV		817950	818495	7.682	9.94
HTA1	YDR225W	chrIV		915530	915928	9.78	12.24
HSP78	YDR258C	chrIV		971808	974243	10.215	28.71
BSC2	YDR275W	chrIV		1012252	1012959	9.441	23.23
ATP17	YDR377W	chrIV		1228611	1228916	7.584	9.55
YRA1	YDR381W	chrIV	√	1236558	1238004	10.503	12.54
PHO8	YDR481C	chrIV		1418550	1420250	0.149	11.61
PLM2	YDR501W	chrIV		1451353	1452918	0.116	11.58
FIT1	YDR534C	chrIV		1503314	1504900	16.972	20.21
CIN1	YDR388W	chrIV		1250186	1251634	10.567	22.68
CDC48	YDL127W	chrIV	√	234927	235853	10.25	12.32
ENA1	YDR041W	chrIV		539803	540414	8.728	45.41
ZIP1	YDR286C	chrIV		1035231	1035575	8.535	37.53
YIL169C	YIL169C	chrIX		23119	26106	19.942	30.44
SUC2	YIL162W	chrIX		37385	38983	0.172	11.22
OM45	YIL136W	chrIX		93619	94800	8.953	10.96
SPO22	YIL073C	chrIX		222937	225954	7.201	9.69
HOP1	YIL072W	chrIX		226602	228419	9.25	11.84
DAL4	YIR029W	chrIX		410807	411838	11.628	20.68
MGA2	YIR034C	chrIX		419615	420736	19.634	21.8
FLO1	YIR020C	chrIX		394255	394557	7.675	91.46
DLD3	YEL071W	chrV	√	16355	17845	10.069	33.97
SIT1	YEL065W	chrV		27657	29543	8.251	14.32
CAN1	YEL063C	chrV		31694	33466	10.634	13.1
PRB1	YEL060C	chrV	√	40046	41953	11.093	13.06
GLY1	YEL046C	chrV	√	67629	68792	0.162	11.71
RIP1	YEL024W	chrV		107260	107907	8.862	10.89
GLC3	YEL011W	chrV		133120	135234	9.468	11.78
HOM3	YER052C	chrV		256375	257958	9.216	11.47
HIS1	YER055C	chrV		264892	265785	8.899	10.94
ICL1	YER065C	chrV		285241	286914	11.525	13.57
MOT2	YER068W	chrV		293050	294813	8.142	31.19
RNR1	YER070W	chrV		298950	301616	9.526	11.61
VTC1	YER072W	chrV		302806	303195	8.441	10.75
ALD5	YER073W	chrV	√	304030	305592	9.96	11.97
SRG1		chrV		322212	322762	0.053	1.98
TRP2	YER090W	chrV		337949	339472	2.933	12.99
BMH1	YER177W	chrV		545611	546414	8.455	47.53
DMC1	YER179W	chrV		548421	549517	9.602	12.35
EPL1	YFL023W	chrVI		90986	93376	6.89	10.51
GAT1	YFL020C	chrVI	√	99231	99599	7.949	23.53
VTC2	YFL003C	chrVI		134521	137157	8.425	10.77
RPN12	YFR053C	chrVI		253592	255049	3.94	9.23
ACT1	YFL038C	chrVI	√	55366	55986	0.319	9.98
ZRT1	YGL256W	chrVII		15159	16307	16.861	18.86
ARO8	YGL203C	chrVII		112475	114664	9.665	11.63
STR3	YGL185C	chrVII		153167	154306	0.142	11.89
ATG1	YGL181W	chrVII		157906	159096	7.855	9.9
RPL28	YGL104C	chrVII		308713	310173	8.871	11.05
PYC1	YGL063W	chrVII	√	383654	384766	0.329	13.45
OLE1	YGL056C	chrVII		396035	397618	12.16	14.14
YGL036W	YGL036W	chrVII		428601	431330	8.306	10.74
PMA1	YGL009C	chrVII	√	476313	478652	0.34	2.26
UGA1	YGR020C	chrVII		526973	527329	9.425	11.42
ERG25	YGR061C	chrVII	√	611889	615965	9.718	11.89
PIL1	YGR087C	chrVII	√	651290	652981	8.942	11.11
ASN2	YGR125W	chrVII		742325	745435	8.855	10.96
YGR125W		chrVII		742325	745435	10.38	12.62
RTS3	YGR162W	chrVII		824059	826917	9.087	11.48
TIM13	YGR182C	chrVII		858551	858904	9.032	10.89
TDH3	YGR193C	chrVII	√	884509	885741	10.561	15.81
ADE3	YGR205W	chrVII	√	909213	910085	9.801	13.79
MGA1	YGR250C	chrVII		991176	993521	8.791	11.19
ENO1	YGR255C	chrVII	√	1002523	1003962	9.449	12.06
ECM29	YHL030W	chrVIII		40084	45690	10.596	19.04
RIM4	YHL024W	chrVIII		56649	58790	11.72	14.26
DUR3	YHL016C	chrVIII		72037	74244	9.474	16.96
QCR10	YHR005C-A	chrVIII		115620	115901	7.568	9.51
ERG11	YHR007C	chrVIII		120091	121683	9.578	11.57
TPI1	YDR050C	chrIV		122550	122765	8.852	20.95
YSC83	YHR017W	chrVIII		138694	139851	10.847	23.1
YCK1	YHR135C	chrVIII		372694	374310	8.55	10.94
ENO2	YHR174W	chrVIII	√	451327	452640	9.49	12.06
BAT1	YHR208W	chrVIII		517532	518713	8.999	11.32
RPS14B	YJL192C	chrX		72710	73414	8.187	10.45
CPS1	YJL173C	chrX		96161	96529	0.241	13.16
QCR8	YJL167W	chrX		105014	106072	8.021	10.09
HSP150	YJL160C	chrX		117962	118825	10.145	22.13
INO1	YJL154C	chrX		131101	133935	11.326	13.78
LCB3	YJL135W	chrX		157877	158194	8.677	10.66
URA2	YJL131C	chrX		164278	165348	16.762	40.5
IME2	YJL107C	chrX		218853	220016	0.259	11.83
PAM16	YJL105W	chrX		225055	226737	9.19	11.12
MEF2	YJL103C	chrX		229025	230881	17.243	36.79
SIP4	YJL090C	chrX		262757	265051	11.354	13.58
PRE3	YJL002C	chrX		433221	434651	7.926	19.79
SSC1	YJR046W	chrX	√	522048	523862	10.135	12.08
CYC1	YJR049C	chrX		526884	528476	8.103	10.12
MIR1	YJR078W	chrX	√	578860	580221	8.69	10.66
FIP1	YJR094C	chrX		604569	605651	11.356	13.94
SFC1	YJR096W	chrX		611195	612043	0.127	11.18
URA8	YJR104C	chrX		622550	623014	9.143	11.3
CPA2	YJR110W	chrX		633615	635681	2.63	13.1
YJR115W	YJR115W	chrX		639942	640451	8.678	10.77
DAN4	YJR152W	chrX		719666	721297	0.53	10.56
DAL5	YJR153W	chrX		722815	723900	11.751	14.23
JEN1	YKL218C	chrXI		17359	18339	10.874	13.31
FAS1	YKL183W	chrXI		98721	99641	12.041	14.24
HAP4	YKL110C	chrXI		228939	229880	9.903	27.12
MDH1	YKL086W	chrXI	√	278281	278664	8.911	11.05
BLI1	YKL062W	chrXI		323228	325120	10.134	12.49
PUT3	YKL016C	chrXI		407465	407989	18.338	36.12
VPS1	YKR002W	chrXI		443232	444938	4.5	9.89
RSC4	YKR009C	chrXI		454352	457054	10.024	12.7
GAP1	YKR040C	chrXI		518063	518566	12.604	14.87
UTH1	YKR043C	chrXI	√	520897	521712	0.213	11.96
KTR2	YKR062W	chrXI		559666	560652	7.655	9.59
PCK1	YKR098C	chrXI		633026	635179	2.43	12.41
UBI4	YLL040C	chrXII		54211	63645	10.682	12.75
FRA1	YLL030C	chrXII		80356	80697	9.351	11.33
ISA1	YLL028W	chrXII		84804	86564	8.307	10.93
ERG3	YLR057W	chrXII		255306	257855	9.759	12.42
RPL10	YLR076C	chrXII		283185	283607	8.307	20.49
CCW12	YLR111W	chrXII		370391	370723	9.28	11.63
PUT1	YLR143W	chrXII		427329	429386	2.4	11.4
ACS2	YLR154C	chrXII		447982	448314	1.69	11.47
IDP2	YLR175W	chrXII		506134	507585	9.233	11.17
QRI5	YLR205C	chrXII		552724	553677	8.559	30.74
FRE1	YLR215C	chrXII		570776	571858	10.452	11.71
YEF3	YLR250W	chrXII		640317	641021	11.105	13.1
HAP1	YLR257W	chrXII		658826	659791	8.581	10.6
YLR257W		chrXII		658826	659791	0.93	11.1
CDA1	YLR308W	chrXII		747937	748875	0.648	12.34
YLR326W	YLR326W	chrXII		782174	782896	10.303	12.6
CTR3	YLR412W	chrXII		948368	949192	10.608	12.86
ERG13	YML127W	chrXIII		17064	18809	0.92	10.66
PHO84	YML124C	chrXIII	√	22048	23683	11.331	13.94
TSL1	YML099W-A	chrXIII	√	74229	74558	10.065	12.14
RPM2	YML092C	chrXIII		85987	86739	10.902	13.23
SML1	YML059C	chrXIII		153219	158258	8.233	10.16
CAT2	YML043C	chrXIII		190244	191767	10.772	13.26
YPT7	YML002W	chrXIII		264541	266754	7.418	9.49
HXT2	YMR012W	chrXIII		291134	294967	9.892	12.82
ERG5	YMR016C	chrXIII		303236	305593	9.814	19.64
FET3	YMR059W	chrXIII		391099	391485	10.177	18.93
NAM7	YMR081C	chrXIII		430079	431095	0.249	2.12
YMR087W	YMR087W	chrXIII		442527	443381	9.797	12.51
MUB1	YMR101C	chrXIII		468445	469476	8.633	11.23
ILV2	YMR109W	chrXIII	√	486587	490246	0.198	12.34
GAT2	YMR137C	chrXIII		542978	544963	8.913	30.03
NDE1	YMR146C	chrXIII		557481	558524	0.143	2.06
HSC82	YMR187C	chrXIII	√	634689	635984	0.198	11.89
GCV2	YMR190C	chrXIII	√	640915	645258	10.385	23.72
ICY1	YMR196W	chrXIII		655076	658342	8.606	34.99
YMR206W	YMR206W	chrXIII		675896	676837	8.165	10.49
FAA4	YMR247C	chrXIII		763351	768039	10.75	12.97
HOR7	YMR252C	chrXIII		775315	775719	0.925	11.9
FET4	YMR320W	chrXIII		916746	917051	3.4	10.83
SLZ1	YNL197C	chrXIV		267608	269593	8.206	10.8
YNL195C	YNL195C	chrXIV		271523	272308	9.816	47.4
YNL190W	YNL190W	chrXIV		282395	283009	15.443	18
MLS1	YNL118C	chrXIV		402652	405564	11.051	12.92
DBP2	YNL113W	chrXIV		412771	413199	16.812	18.91
LEU4	YNL105W	chrXIV	√	424155	424583	9.568	11.6
OCA2	YNL057W	chrXIV		516403	516735	8.985	11.22
COX5A	YNL053W	chrXIV		529942	531411	8.098	10.25
GPI15	YNL039W	chrXIV		555048	556832	9.791	12.65
NCE103	YNL037C	chrXIV		557920	559002	0.85	12.92
SIW14	YNL033W	chrXIV		572999	573853	10.007	42.63
HHF2	YNL031C	chrXIV		575640	576050	8.869	11.28
DOM34	YNL002C	chrXIV		626174	627142	10.802	12.83
ARE2	YNR020C	chrXIV		667410	668222	9.25	11.52
YNR068C	YNR068C	chrXIV		760067	760885	10.494	12.59
RPS3	YOR183W	chrXV		678872	679261	7.422	29.55
HPF1	YOL156W	chrXV		25273	26976	0.418	14.38
ZEO1	YOL110W	chrXV		109176	109889	9.869	12.23
PKH2	YOL101C	chrXV		126982	127920	17.249	20.14
ARG1	YOL059W	chrXV		217126	218448	11.337	13.5
AIM39	YOL054W	chrXV		228614	229834	8.272	10.2
PLB3	YOL012C	chrXV		303579	303983	10.25	12.48
YSP3	YOR004W	chrXV		333592	334356	7.896	10.07
RPL3	YOR063W	chrXV	√	444686	445849	9.336	11.41
CYT1	YOR066W	chrXV	√	449436	451325	0.86	10.92
KTR1	YOR100C	chrXV		513295	514278	10.27	14.99
GAC1	YOR179C	chrXV		671845	672411	10.013	12.41
HIS3	YOR202W	chrXV		721946	722608	7.616	10.18
YOR203W	YOR203W	chrXV		722565	722918	10.056	12.12
ODC2	YOR223W	chrXV		759782	760660	0.331	9.92
MUM3	YOR299W	chrXV		878435	880675	8.973	11.04
ALD4	YOR375C	chrXV		1041678	1043042	0.397	14.19
FIT2	YOR383C	chrXV		1060441	1061055	9.973	12.28
DIM1	YPL267W	chrXVI		38169	38798	8.871	11.33
DIP5	YPL266W	chrXVI		39121	40077	12.417	14.43
FUM1	YPL263C	chrXVI		44551	46506	9.171	11.48
CIN2	YPL242C	chrXVI		90622	95109	10.836	13.24
FAS2	YPL232W	chrXVI		107275	108147	11.215	17.54
TGS1	YPL158C	chrXVI		252034	254310	8.736	10.68
PEP4	YPL155C	chrXVI	√	257216	259336	9.214	11.26
PXA1	YPL148C	chrXVI		272294	272815	10.302	45.77
ISU1	YPL136W	chrXVI		296286	296654	10.412	12.97
RPL5	YPL132W	chrXVI		301716	302618	8.198	10.46
CAR1	YPL112C	chrXVI		337436	338620	11.366	13.34
RPS9A	YPL082C	chrXVI		398480	404083	8.214	10.32
LEE1	YPL055C	chrXVI		453992	454990	8.265	10.22
ERG10	YPL029W	chrXVI		495506	497719	0.86	12.05
VTC3	YPL020C	chrXVI		512313	514178	8.73	11.03
AEP3	YPL006W	chrXVI		544631	548143	9.191	11.33
CIT3	YPR002W	chrXVI		558385	559935	0.113	11.61
PDH1	YPR003C	chrXVI		561504	563768	9.525	34.13
ICL2	YPR007C	chrXVI		569336	571378	8.382	10.57
GLN1	YPR036W	chrXVI	√	643836	645272	11.219	13.28
BRR1	YPR058W	chrXVI		673751	674674	7.79	9.82
ROX1	YPR066W	chrXVI		681213	682112	10.082	12.55
TEF1	YPR081C	chrXVI	√	702114	703970	8.669	18.03
ASN1	YPR146C	chrXVI	√	825347	825676	10.991	23.49
NCE102	YPR150W	chrXVI		830999	831520	0.223	12.41
GPH1	YPR161C	chrXVI		864449	866422	10.052	12.39
AQY1	YPR193C	chrXVI	√	922909	923379	9.691	17.4
REC8	YPR008W	chrXVI		573018	575102	6.408	8.69
FLO9	YAL063C	chrI		30639	31053	9.807	11.87
BDH2	YAL061W	chrI		33859	34259	9.25	11.36
ACS1	YAL054C	chrI		44271	44733	13.703	79.16
SSA1	YAL005C	chrI	√	141118	141505	0.911	11.56
ATP1	YBL099W	chrII	√	37922	38456	6.728	28.37
PSY4	YBL046W	chrII		135044	135498	0.28	30.15
FLR1	YBR008C	chrII		255256	255666	7.484	9.52
CST26	YBR042C	chrII		322365	322728	0.73	10.81
AAC3	YBR085W	chrII		418731	419112	6.447	18.78
DUR1,2	YBR208C	chrII		638491	639010	6.844	9.11
OM14	YBR230C	chrII		639484	639867	7.219	57
YBR230W-A	YBR230W-A	chrII		680842	681406	8.306	10.56
YBR255C-A	YBR255C-A	chrII		727570	728006	7.122	57.15
MGR1	YCL044C	chrIII		49454	49879	9.389	11.68
GLK1	YCL040W	chrIII	√	51223	51632	0.54	11.51
GID7	YCL039W	chrIII		51838	52333	9.017	11.23
RRP7	YCL031C	chrIII		66588	66995	11.445	14.2
FRM2	YCL026C-A	chrIII		76483	76863	6.706	9.45
KCC4	YCL024W	chrIII		77038	77600	8.193	10.2
SGF29	YCL010C	chrIII		105055	105501	7.998	10.1
RVS161	YCR009C	chrIII		132477	132932	7.677	9.33
POL4	YCR014C	chrIII		138600	138926	9.572	11.66
SLM5	YCR024C	chrIII		162605	163050	8.195	10.15
ADY3	YDL239C	chrIV		29794	30319	0.789	11.89
GUD1	YDL238C	chrIV		151250	151563	8.108	40.75
GGC1	YDL198C	chrIV		152143	152515	8.869	11.49
GLT1	YDL171C	chrIV		153388	153914	8.387	10.74
PPH21	YDL134C	chrIV		221494	221876	2.012	10.93
RRP42	YDL111C	chrIV		264503	264903	18.152	30.28
BDF2	YDL070W	chrIV		331248	331631	8.163	40.75
CBS1	YDL069C	chrIV		334026	334424	0.6	10.73
NAT1	YDL040C	chrIV		382521	383080	8.711	10.9
GPD1	YDL022W	chrIV	√	412398	412833	2.8	9.58
RMD1	YDL001W	chrIV		449669	450066	6.602	17.74
KRS1	YDR037W	chrIV		527736	528121	8.085	10.15
ENA2	YDR039C	chrIV		538178	538566	9.594	11.21
VMS1	YDR049W	chrIV		555908	556313	8.744	16.59
PRM7	YDL039C	chrIV		9.76863	10.4717	24.02	37.44
VBA4	YDR119W	chrIV		690982	691401	9.451	11.86
YDR132C	YDR132C	chrIV		721022	721436	8.76	11.15
ENT5	YDR153C	chrIV		768521	768927	6.858	24.55
CRF1	YDR223W	chrIV		914321	914703	7.517	9.78
RKM4	YDR257C	chrIV		972301	972832	6.7	9.99
YDR381C-A	YDR381C-A	chrIV		1237526	1238013	9.261	11.58
NKP1	YDR383C	chrIV		1241456	1241835	0.94	9.6
NPL3	YDR432W	chrIV	√	1328919	1329456	17.318	19.58
GPI17	YDR434W	chrIV		1329457	1330021	16.747	18.75
DIG2	YDR480W	chrIV		1418909	1419374	9.284	11.39
AGE1	YDR524C	chrIV		1489392	1489796	9.638	11.12
HLR1	YDR528W	chrIV		1495985	1496528	18.248	20.42
HSP31	YDR533C	chrIV		1503627	1504011	8.027	10.68
NAT1	YDL040C	chrIV		382634	383115	8.627	10.72
HXT12	YIL170W	chrIX		24693	25098	7.568	9.51
GPP1	YIL053W	chrIX		255274	255750	9.578	11.57
ULP2	YIL031W	chrIX		292801	293175	8.852	10.95
SSM4	YIL030C	chrIX		293389	293850	10.847	13.1
RPL34B	YIL052C	chrIX		294931	295452	9.5	11.64
NPC2	YDL046W	chrIV		9.00843	89.728	9.487	11.73
FLO11	YIR019C	chrIX		391801	392194	8.55	10.94
DAL2	YIR029W	chrIX		411265	411703	9.49	12.06
DCG1	YIR030C	chrIX		413245	413680	8.999	11.32
DAL3	YIR032C	chrIX		413966	414497	7.5	36.02
DAL7	YIR031C	chrIX		415060	415436	8.187	10.45
PRE7	YBL041W	chrII		74.6035	78.1378	0.41	13.16
AVT2	YEL064C	chrV		32038	32449	9.007	10.96
CIN8	YEL061C	chrV		40534	40955	11.231	13.99
FRD1	YEL047C	chrV		67558	67988	14.011	36.42
HYP2	YEL034W	chrV		85800	86183	8.209	10.22
GCD11	YER025W	chrV		139184	139559	9.522	11.93
YAT2	YER024W	chrV		202524	203035	9.934	23.15
GCN4	YEL009C	chrV	√	203775	204136	8.179	10.13
EDC2	YER035W	chrV		222769	223157	11.097	13.14
SAH1	YER043C	chrV		237644	238040	9.326	11.45
JHD1	YER051W	chrV		256549	257053	10.27	12.25
PIC2	YER053C	chrV		260638	261022	8.27	28.43
GIP2	YER054C	chrV		265157	265600	10.75	52.87
VHR2	YER064C	chrV		286081	286500	7.155	30.78
ARG5,6	YER069W	chrV		295583	296145	9.475	53.79
RPS24A	YER074W	chrV		304882	305442	8.497	10.75
MET6	YER091C	chrV	√	341093	341602	9.903	14.55
UBP5	YER144C	chrV		460989	461548	8.916	10.91
YFL040W	YFL040W	chrVI		53998	54482	8.838	10.8
HAC1	YFL031W	chrVI	√	75309	75837	7.791	9.75
PAU5	YFL020C	chrVI		96948	97326	8.629	11.01
YFR032C-B	YFR032C-B	chrVI		224380	224762	10.369	18.96
YFR057W	YFR057W	chrVI		264525	264951	7.413	18.53
SCS3	YGL126W	chrVII		272497	273048	7.93	9.91
MMS2	YGL087C	chrVII		346025	346463	7.565	26.02
DBP3	YGL078C	chrVII		363201	363640	8.311	10.26
DUO1	YGL061C	chrVII		386660	387177	8.272	10.25
HNM1	YGL077C	chrVII		388220	388605	7.97	10.12
MPO1	YGL010W	chrVII		477920	478424	8.14	20.97
LEU1	YGL009C	chrVII	√	480610	481014	0.65	11.97
VMA7	YGR020C	chrVII		526117	526496	7.939	9.95
ADE6	YGR061C	chrVII		623002	623348	3.91	9.47
YGR066C	YGR066C	chrVII		624220	624755	23.965	26.72
RPL11B	YGR085C	chrVII		649968	650407	7.255	31.01
MEP1	YGR121C	chrVII		731788	732155	10.383	12.61
NSR1	YGR159C	chrVII		808686	809091	7.913	9.94
ZIP1	YDR285W	chrIV		7.75831	83.5315	9.153	11.28
KEL2	YGR238C	chrVII		969329	969741	8.541	10.76
MPC3	YGR243W	chrVII		978216	978620	5.3	9.78
LSC2	YGR244C	chrVII		1000991	1001440	8.375	10.41
FMP43	YGR243W	chrVII		977336	977776	9.64	11.81
SBP1	YHL034C	chrVIII		35370	35781	8.522	10.54
NPR3	YHL023C	chrVIII		56754	57225	16.808	89.17
YHL017W	YHL017W	chrVIII		73586	74103	7.109	20.05
STP2	YHR006W	chrVIII		120085	120559	10.596	13.04
SOD2	YHR008C	chrVIII	√	120783	121285	11.72	14.26
PCL5	YHR071W	chrVIII		237231	237618	0.7	9.78
HXT1	YHR094C	chrVIII		294713	295237	9.474	21.61
MPC2	YHR162W	chrVIII		423073	423485	7.845	9.82
YJL171C	YJL171C	chrX		97943	98508	8.021	10.09
SET4	YJL105W	chrX		221760	222263	10.145	12.13
PRY1	YJL079C	chrX	√	265974	266456	11.326	13.78
ARG3	YJL088W	chrX		266456	266869	7.858	18.44
SCP160	YJL080C	chrX		290190	290585	8.677	10.66
VPS55	YJR044C	chrX		519716	520220	16.762	30.5
CDC11	YJR076C	chrX		577560	578124	0.59	11.83
IME1	YJR094C	chrX		629668	630217	8.68	20.93
ABM1	YJR108W	chrX		631481	631856	6.526	8.78
SOD1	YJR104C	chrX		632234	632690	8.324	20.77
ATP2	YJR121W	chrX		647786	648034	8.653	11.29
IBA57	YJR122W	chrX		648451	648838	0.99	10.75
DAN1	YJR150C	chrX		713843	714216	10.341	12.53
SRY1	YKL218C	chrXI		21500	21906	8.024	10.52
URA1	YKL216W	chrXI		104469	104848	7.94	12.06
PRS1	YKL181W	chrXI		105265	105742	7.917	10
DBR1	YKL149C	chrXI		170491	171052	7.408	29.87
PHD1	YKL043W	chrXI		356808	357340	9.094	11.63
DAL80	YKR034W	chrXI		507168	507591	0.42	11.37
YKR045C	YKR045C	chrXI		524448	524896	8.606	11.19
ATG10	YLL042C	chrXII		53278	53762	8.717	11.13
VPS13	YLL040C	chrXII		64159	64636	8.944	11.08
GCV1	YDR019C	chrIV		9.06339	89.728	7.868	10.11
SPA2	YLL021W	chrXII		106694	107256	8.653	10.92
KNS1	YLL019C	chrXII		108474	108840	10.343	12.5
SED5	YLR026C	chrXII		197223	197701	7.177	9.51
ADE16	YLR028C	chrXII		198920	199379	0.47	11.01
TRX1	YLR043C	chrXII		232981	233489	7.555	9.63
MNL2	YLR057W	chrXII		258579	258964	10.031	12.32
AHP1	YLR109W	chrXII		368887	369398	8.917	11.12
SLX4	YLR135W	chrXII		415930	416311	0.72	9.2
TIS11	YLR136C	chrXII		425317	425788	8.539	11.08
YLR152C	YLR152C	chrXII		446774	447334	9.415	11.47
SAM1	YLR180W	chrXII	√	515461	515913	8.106	10.09
HMX1	YLR205C	chrXII	√	568755	569266	8.122	10.36
CDC123	YLR215C	chrXII		569307	569721	11.476	22.05
THI7	YLR237W	chrXII		613184	613585	9.706	11.46
FAR10	YLR238W	chrXII		637172	637555	10.213	12.23
SSP120	YLR250W	chrXII		637839	638395	7.678	9.95
ACO1	YLR304C	chrXII	√	736728	737203	9.412	11.41
RPP0	YLR340W	chrXII		806115	806529	0.183	12.01
TAL1	YLR354C	chrXII		838583	839147	8.952	10.88
CCW14	YLR390W-A	chrXII	√	903909	904400	7.606	9.83
CAR2	YLR438W	chrXII	√	1012891	1013455	8.343	10.64
RSC9	YML127W	chrXIII		19699	20161	7.259	9.5
TUB3	YML124C	chrXIII		24921	25321	0.53	10.35
PRE8	YML092C	chrXIII		90202	90641	8.786	10.73
WAR1	YML076C	chrXIII		116070	116570	9.704	12.04
VPS71	YML041C	chrXIII		193630	194029	8.377	10.71
TSA1	YML028W	chrXIII		220291	220668	0.923	9.66
MIX17	YMR002W	chrXIII		272301	272698	9.627	11.65
BUD22	YMR014W	chrXIII		301169	301494	8.357	10.3
VBA1	YMR088C	chrXIII		444461	444889	7.635	26.41
YPK2	YMR104C	chrXIII		476317	476757	8.995	11.49
MYO5	YMR109W	chrXIII		485628	486111	9.747	11.77
YMR144W	YMR144W	chrXIII		554749	555233	7.766	35.37
YMR182W-A	YMR182W-A	chrXIII		626298	626690	7.446	9.38
YMR187C	YMR187C	chrXIII		633038	633475	0.787	10.55
SGS1	YMR190C	chrXIII		633761	634039	12.025	14.49
YMR196W	YMR196W	chrXIII		637857	638229	0.811	9.26
ERG2	YMR202W	chrXIII		667639	668129	9.063	11.26
INP1	YMR204C	chrXIII		673986	674380	8.363	10.59
B. 3XFLAG-Pch2-E399Q
Gene	Systematic name	Chromosome	Shor et al, 2009	start	end	normalized read counts (ChIP/Input)
						3X-FLAG-Pch2-wt-ChIP	3X-FLAG-Pch2-E399Q-ChIP
NUP170	YBL079W	chrII		80141	80628		34.031
HIS7	YBR248C	chrII		716867	717333		9.705
YBR284W	YBR284W	chrII		771275	771742		10.371
APE3	YBR286W	chrII		775680	776191		11.58
RPN5	YDL147W	chrIV		9.09261	9.17991		8.992
YDL183C	YDL183C	chrIV		132189	132646		9.489
IDP1	YDL066W	chrIV		335257	335831		73.489
NAT1	YDL040C	chrIV		382634	383115		77.734
TRP1	YDR007W	chrIV		462085	462516		9.528
ARO3	YDR035W	chrIV		522362	522911		9.206
HSP42	YDR171W	chrIV		806815	807416		10.304
SDH4	YDR178W	chrIV		818119	818588		9.248
EBS1	YDR206W	chrIV		866953	867438		11.109
RMD5	YDR255C	chrIV		968452	969060		10.297
ATP17	YDR377W	chrIV		1228628	1229154		10.384
YDR524C-B	YDR524C-B	chrIV	√	1490585	1491064		12.906
SUC2	YIL162W	chrIX		38403	38852		11.631
NDC80	YIL144W	chrIX		78857	79214		25.132
NTH1	YDR001C	chrIV		19.0525	99.2558		9.595
RMD6	YEL072W	chrV		15627	16064		42.349
RIP1	YEL024W	chrV		107558	108129		1.528
GLC3	YEL011W	chrV		133411	133818		9.622
IRC22	YEL001C	chrV		151963	152437		1.474
RGI1	YER067W	chrV		292205	292617		10.565
GCG1	YER163C	chrV		504565	504981		1.372
BMH1	YER177W	chrV		545930	546378		9.424
DMC1	YER179W	chrV		548918	549326		1.307
EPL1	YFL024C	chrVI		90495	90947		8.67
VTC2	YFL004W	chrVI		133996	134552		9.027
DEG1	YFL001W	chrVI		148322	148864		1.398
ATG1	YGL180W	chrVII		162323	162826		9.877
YGL036W	YGL036W	chrVII		428864	429308		9.113
HIP1	YGR191W	chrVII		882900	883510		11.058
ADE3	YGR204W	chrVII	√	907568	908137		1.541
MGA1	YGR249W	chrVII		988941	989541		10
CWC22	YGR278W	chrVII		1049348	1049883		12.716
YOR1	YGR281W	chrVII		1058104	1058545		11.105
ECM29	YHL030W	chrVIII		40288	40754		36.428
QCR10	YHR001W-A	chrVIII		107938	108370		9.37
YAP1801	YHR161C	chrVIII		423049	423456		12.15
ERG20	YJL167W	chrX		106424	106873		20.071
MEF2	YJL102W	chrX		231751	232242		32.946
APL1	YJR005W	chrX		448287	448705		44.695
MHO1	YJR008W	chrX		453820	454244		12.166
CYC1	YJR048W	chrX		526395	526803		23.84
SFC1	YJR095W	chrX		609836	610299		98.047
RSF2	YJR127C	chrX		663746	664206		43.606
TRP3	YKL211C	chrXI		38638	39191		33.498
NUP120	YKL057C	chrXI		334400	334860		36.804
IXR1	YKL032C	chrXI		382986	383458		95.702
PUT3	YKL015W	chrXI		410388	410818		29.372
MET14	YKL001C	chrXI		440122	440557		15.135
YME2	YMR302C	chrXIII		873447	873827		41.171
ADH6	YMR318C	chrXIII		913106	913488		39.025
MRPL17	YNL252C	chrXIV		174197	174584		18.561
SSU72	YNL222W	chrXIV		230085	230497		26.373
DUG3	YNL191W	chrXIV		282377	282932		82.943
MEP2	YNL142W	chrXIV		357876	358377		63.395
DMA2	YNL116W	chrXIV		407461	407867		15.564
INP52	YNL106C	chrXIV		425373	425687		4.113
RPL9B	YNL067W	chrXIV		499869	500253		43.031
DSE4	YNR067C	chrXIV		760402	760760		78.441
TMA17	YDL110C	chrIV		9.0954	9.1331		14.97
RPL25	YOL127W	chrXV		82333	82714		21.956
TRM11	YOL124C	chrXV		87587	88034		39.028
MHF1	YOL086W-A	chrXV		159858	160315		52.933
GPD2	YOL059W	chrXV		217936	218391		25.495
HTZ1	YOL012C	chrXV		304904	305336		26.119
GLO4	YOR040W	chrXV		407737	408164		36.345
ETT1	YOR051C	chrXV		426720	427234		17.575
MPC54	YOR177C	chrXV		668123	668585		25.574
DED1	YOR204W	chrXV	√	669933	670494		18.915
GEP3	YOR205C	chrXV		724925	725377		24.845
DFR1	YOR236W	chrXV		780246	780632		22.77
FSF1	YOR271C	chrXV		832312	832728		27.767
CPA1	YOR303W	chrXV	√	882947	883368		56.136
MNE1	YOR350C	chrXV		995469	995842		17.777
RAD17	YOR368W	chrXV		1028176	1028593		13.02
RPS12	YOR369C	chrXV		1040305	1040702		19.523
FIT3	YOR383C	chrXV		1059706	1060139		14.828
YAH1	YPL252C	chrXVI		74273	74657		14.445
HSP82	YPL240C	chrXVI		97943	98332		14.848
USV1	YPL230W	chrXVI		109406	109913		14.272
ODC1	YPL134C	chrXVI		111913	112125		15.585
SPO19	YPL130W	chrXVI		113009	113457		21.198
AFT2	YPL202C	chrXVI		169874	170436		12.489
KIP2	YPL155C	chrXVI		260076	260523		14.853
SPO24	YPR036W-A	chrXVI		645954	646375		16.321
GRS2	YPR081C	chrXVI		701808	702217		11.608
CTR1	YPR124W	chrXVI		786276	786715		11.583
YLH47	YPR125W	chrXVI		786881	787302		14.194
NOC4	YPR144C	chrXVI		821669	822092		45.798
YPR123C	YPR123C	chrXVI		10.6046	11.1311		12.84
MMS1	YPR164W	chrXVI		35.928	104.632		2.82
