# Supplementary material for: Active transcription and Orc1 drive chromatin association of the AAA+ ATPase Pch2 during meiotic G2/prophase
Source: PLoS Genet. 2020 Jun 22;16(6):e1008905. doi: 10.1371/journal.pgen.1008905 (PMC7332104; doi:10.1371/journal.pgen.1008905)
Supplement: S2 Table — (XLSX) [file pgen.1008905.s014.xlsx]

## Sheet: Sheet1
Gene Ontology term	Cluster Frequency	Genome Frequency	P-value	FDR
Small molecule metabolic process	95 of 410 genes, 23.2%	816 of 7166 genes, 11.4%	3.33e-09	0.00%
oxoacid metabolic process	61 of 410 genes, 14.9%	443 of 7166 genes, 6.2%	7.34e-08	0.00%
organic acid metabolic process	61 of 410 genes, 14.9%	445 of 7166 genes, 6.2%	8.89e-08	0.00%
carboxylic acid metabolic process	58 of 410 genes, 14.1%	425 of 7166 genes, 5.9%	3.36e-07	0.00%
oxidation-reduction process	58 of 410 genes, 14.1%	462 of 7166 genes, 6.4%	8.67e-06	0.00%
cellular amino acid biosynthetic process	25 of 410 genes, 6.1%	132 of 7166 genes, 1.8%	0.00012	0.00%
small molecule biosynthetic process	44 of 410 genes, 10.7%	333 of 7166 genes, 4.6%	0.00016	0.00%
alpha-amino acid biosynthetic process	23 of 410 genes, 5.6%	124 of 7166 genes, 1.7%	0.00059	0.00%
alpha-amino acid metabolic process	28 of 410 genes, 6.8%	182 of 7166 genes, 2.5%	0.00186	0.00%
cellular amino acid metabolic process	34 of 410 genes, 8.3%	250 of 7166 genes, 3.5%	0.00254	0.00%
organic acid biosynthetic process	29 of 410 genes, 7.1%	197 of 7166 genes, 2.7%	0.00302	0.00%
carboxylic acid biosynthetic process	29 of 410 genes, 7.1%	197 of 7166 genes, 2.7%	0.00302	0.00%
drug metabolic process	35 of 410 genes, 8.5%	269 of 7166 genes, 3.8%	0.00501	0.00%
transmembrane transport	49 of 410 genes, 12.0%	455 of 7166 genes, 6.3%	0.01420	0.00%
