# Supplementary material for: Active transcription and Orc1 drive chromatin association of the AAA+ ATPase Pch2 during meiotic G2/prophase
Source: PLoS Genet. 2020 Jun 22;16(6):e1008905. doi: 10.1371/journal.pgen.1008905 (PMC7332104; doi:10.1371/journal.pgen.1008905)
Supplement: S3 Table — (XLSX) [file pgen.1008905.s015.xlsx]

## Sheet: Fig 1F
Figure 1F - ChIP-qPCR analysis
Target	GAP1
	Oligos	2390 2391	3195 3196	3197 3198	2595 2596	2599 2600	3199 3200	3201 3202
Mean	yGV2447	1.63612e-06	2.01269e-06	1.62495e-06	0.000247012	2.99822e-05	0.000568124	0.000258
Mean	yGV2919	2.60187e-06	0.00295591	0.00216	0.0869368	0.0765344	0.00240571	0.00209
SE	yGV2447	9.56578e-07	1.06909e-06	7.02868e-07	0.000137469	1.4228e-05	0.000565502	0.000256
SE	yGV2919	1.95602e-06	0.00295565	0.000110137	0.0118487	0.00844166	0.00240514	1.09e-10
Target	TDH3
	Oligos	2390 2391	3205 3206	3203 3204	2591 2592	2593 2594	3207 3208	3209 3210
Mean	yGV2447	0.0004	0.000802	0.00156294	0.000694	0.00121097	0.00013581	0.000682
Mean	yGV2919	0.000897	0.000814	0.00923186	0.0407088	0.054672	0.00128485	0.000186
SE	yGV2447	1.04104e-08	4.29072e-08	0.000903169	1.30746e-06	0.0013189	2.24525e-06	2.752e-08
SE	yGV2919	9.40126e-08	5.47473e-06	0.00179999	0.00625319	0.00257854	1.0109e-05	5.07417e-08
Target	PPR1
	Oligos	2392-2393	2195-2196	3211-3212	3214-3215	2390-2391	3216-3217	3218-3219
Mean	yGV2447	0.000521	0.00071956	0.00116	0.00306696	0.000408	0.000447	0.000747
Mean	yGV2919	0.000117	0.112773	0.000896	0.0150603	0.000906	1.10929e-06	0.000949
SE	yGV2447	1.48567e-08	1.85108e-07	1.36689e-08	0.000306513	3.64721e-08	0.000235	1.40397e-07
SE	yGV2919	5.02582e-08	0.0133883	9.36893e-08	0.0100506	8.15362e-08	2.23794e-08	1.975e-07
Values: Corrected Ct value (% Input)

## Sheet: Fig 2B
Figure 2B
Spearman correlation
	Pch2-wild type	Pch2-E399Q	Rec8	Hop1	Red1
Pch2-wild type	10000	0.9539	0.2617	0.1497	0.1763
Pch2-E399Q	0.9539	10000	0.2536	0.1456	0.1848
Rec8	0.2617	0.2536	10000	0.7957	0.7174
Hop1	0.1497	0.1456	0.7957	10000	0.9093
Red1	0.1763	0.1848	0.7174	0.9093	10000

## Sheet: Fig 3E
Figure 3E - ChIP-qPCR analysis
	IgG				Anti-PolII Set5-P
Target	PPR1	GAP1	PPR1	GAP1	PPR1	GAP1	PPR1	GAP1
DMSO	0.000990717	0.00101955	0.000940333	0.0012398	0.0608472	0.0765812	0.0674911	0.0943254
Rapamycin	0.00658534	0.00158845	0.000668708	0.00112543	0.00933258	0.0161755	0.013692	0.0114005
Mean DMSO	2.84658e-05	2.84418e-05	4.87686e-05	4.89626e-05	0.00158017	0.00119302	0.00169355	8.49877e-05
Mean Rapamycin	0.000287398	2.27141e-05	1.43085e-05	2.22396e-05	0.000188983	0.000251848	0.000173913	0.000158623
SE DMSO	0.000203327	0.000203155	0.000348347	0.000349733	0.011287	0.00852159	0.0120968	0.000607055
SE Rapamycin	0.00205284	0.000162244	0.000102204	0.000158854	0.00134988	0.00179891	0.00124224	0.00113302
Values: Corrected Ct value (% Input)

## Sheet: Fig 3G
Figure 3G- ChIP-qPCR analysis
		Target	Mean	SE
yGV3898	DMSO	PPR1	0.00283952	0.000618588
	Rapa	PPR1	0.00537175	0.000773882
	DMSO	GAP1	0.0013931	0.000772118
	Rapa	GAP1	0.00461074	0.000749176
	DMSO	TDH3	0.0024791	0.000625647
	Rapa	TDH3	0.00177508	0.000775647
	DMSO	SSA1	0.00109725	0.000756235
	Rapa	SSA1	0.00461074	0.000758
yGV3943	DMSO	PPR1	0.014791	0.00759765
	Rapa	PPR1	0.00775084	0.00234367
	DMSO	GAP1	0.146639	0.0199388
	Rapa	GAP1	0.0311403	0.0110299
	DMSO	TDH3	0.079382	0.00784759
	Rapa	TDH3	0.0358335	0.0024791
	DMSO	SSA1	0.0911476	0.00876891
	Rapa	SSA1	0.0217257	0.0084224
Values: Corrected Ct value (% Input)

## Sheet: Fig 3I
Figure 3I - Non-nucleolar Pch2 intensity
Nucleus	Rpb2-FRB (DMSO)	Rpb2-FRB (Rapa)	ndt80Δ	zip1Δndt80Δ
1	29413	7129	16283	8863
2	58132	6664	17437	8327
3	33997	6971	17834	7642
4	43519	6356	20879	11795
5	61718	6749	17085	14305
6	49052	7030	21200	15405
7	12205	7592	17761	17361
8	21091	6653	40495	12455
9	8078	8775	21554	8984
10	66734	6231	19464	11181
11	64682	8324	27511	11859
12	64924	6541	30599	15183
13	65664	8703	27619	15956
14	14711	6902	23258	8068
15	42878	8751	23958	13551
16	20729	8643	26394	13031
17	19596	6120	23288	15549
18	23092	6981	44686	28501
19	16895	6948	44883	15863
20	22692	6619	44597	24731
21	17116	1871	45241	34053
22	20154	2112	42431	31123
23	33727	11323	62085	11226
24	25093	1402	60346	13438
25	35687	15233	63795	37600
26	30421	5539	57504	33594
27	25128	11860	38288	26373
28	35426	12050	36987	23904
29	72103	2002	38114	23310
30	68043	2743	67039	14246
Values: (A.U. X 104)
							zip1

## Sheet: Fig 4C
Figure 4C - ChIP-qPCR analysis
Mean
Target	PPR1	ARS202	ARS1116	GAP1
yGV2447	0.00470481	0.00079407	0.00278309	0.00396265
yGV2447	0.00687633	0.00188629	0.00513112	0.0016281
yGV2919	0.00519444	0.00280077	0.00176975	0.0737153
E399Q	0.00310849	0.00552408	0.00606963	0.116224
SE
Target	PPR1	ARS202	ARS1116	GAP1
yGV2447	0.000916791	0.000816242	0.00114634	0.000891449
yGV2447	0.000411873	0.000252048	0.00075251	0.000664995
yGV2919	0.0011625	7.20049e-06	0.00118645	0.0143065
E399Q	0.0026461	0.00159033	0.00110021	0.0112294
Values: Corrected Ct value (% Input)

## Sheet: Fig 4D
Figure 4D- ChIP-qPCR analysis
Mean
Target	PPR1	GAP1	HOP1	ARS1116
yGV2447	0.00737462	0.00462373	0.00276275	0.0122029
yGV1506	0.00502006	0.0719768	0.0939388	0.193868
yGV1508	0.00369738	0.0540951	0.0602369	0.160775
SE
Target	PPR1	GAP1	HOP1	ARS1116
yGV2447	0.00737462	0.00162373	0.000487605	0.0112029
yGV1506	0.00502006	0.00997685	0.00938437	0.0133868
yGV1508	0.00169738	0.00940951	0.0123455	0.0190775
Values: Corrected Ct value (% Input)

## Sheet: Fig 4E
Figure 4E- ChIP-qPCR analysis
	yGV2447				yGV2919
Target	PPR1	GAP1	PPR1	GAP1	PPR1	GAP1	PPR1	GAP1
Mean	0.00409527	0.00596016	0.0032545	0.141927	0.00326773	0.00419738	0.0042033	0.0274346
SE	0.00164437	0.000833081	0.000941665	0.0208536	0.00274023	0.00101942	0.000539024	0.00552055
Values: Corrected Ct value (% Input)

## Sheet: Fig 4G
Figure 4G
Quantification of nucleolar Pch2 intensity per nuclear spread
	4h			5h			6h
	ORC1	orc1-161		ORC1	orc1-161		ORC1	orc1-161
1	18784	7993		55126	16202		17135	7121
2	20637	7355		9854	9003		20954	7823
3	20824	11233		16885	7489		22294	7401
4	20379	14978		18761	14941		25427	10155
5	24344	16850		22514	14884		28467	15207
6	26885	20595		24390	17563		29834	16949
7	28876	22677		26266	18723		22802	15647
8	30142	24340		28142	20595.5		31295	17603
9	30018	28926		29628	20158		33251	21515
10	33634	29957		31894	22467		34519	21268
11	33689	30595		33771	26212		35677	21415
12	41275	31829		39399	28084		35553	23031
13	46266	33701		45028	29978		35207	23251
14	46885	39318		46904	31086		41075	23471
15	59399	41191		52532	34996		48898	27383
16	22542	9556		25476	7520		51515	29339
17	24355	10124		26784	8345		23731	6811
18	24554	16135		27013	8960		28111	9444
19	29374	17838		28437	9045		28391	11705
20	29494	19954		28874	9590		32095	13168
21	34215	20512		30083	15934		37412	15082
22	38791	21136		33194	17079		38074	15349
23	44156	23470		33883	18407		41440	20514
24	45574	25185		35879	19296		46164	23017
25	46931	28035		36467	19830		46882	23895
26	47781	30305		40513	20624		48307	25150
27	52973	31097		40954	22047		50628	29095
28	54080	33025		41520	26126		50888	29744
29	56565	34006		50163	29669		51546	30626
30	59532	34179		53218	31945		53828	32603
Values: (A.U. X 104)

## Sheet: Fig 4H
Figure 4H- ChIP-qPCR analysis
Strains	yGV49		yGV1465		yGV2086		yGV4161
Target	PPR1	GAP1	PPR1	GAP1	PPR1	GAP1	PPR1	GAP1
Mean	0.0160792	0.00876616	0.0176278	0.151257	0.0126963	0.0112229	0.0165456	0.0611438
SE	0.00129387	0.00125789	0.00701599	0.0187651	0.00546418	0.00859919	0.00903042	0.00988095
Values: Corrected Ct value (% Input)

[truncated: 26 more sheets: Fig 5B, Fig 6C, Fig 6D, Fig 6E, Fig S1B, Fig S1C, Fig S2G, Fig S2H, Fig S2J, Fig S3C, Fig S5B, Fig S5D, Fig S5G, Fig S5I, Fig S6A, Fig S6C, Fig S6F, Fig S6I, Fig S8, Fig S9C …]
